# Supplementary material for: Systemic Delivery of Oncolytic Adenovirus to Tumors Using Tumor-Infiltrating Lymphocytes as Carriers
Source: Cells. 2021 Apr 22;10(5):978. doi: 10.3390/cells10050978 (PMC8143525; doi:10.3390/cells10050978)
Supplement: Supplementary file 1 [file cells-10-00978-s001.zip]

Archive with 1 entries (1 files):
- cells-1150083-supplementary.pdf
